# Supplementary material for: Transpirational Leaf Cooling Effect Did Not Contribute Equally to Biomass Retention in Wheat Genotypes under High Temperature
Source: Plants (Basel). 2022 Aug 21;11(16):2174. doi: 10.3390/plants11162174 (PMC9416376; doi:10.3390/plants11162174)
Supplement: Supplementary file 1 [file plants-11-02174-s001.zip]

Archive with 1 entries (1 files):
- plants-1830076-supplementary.pdf
